# Supplementary material for: Ceramide structure dictates glycosphingolipid nanodomain assembly and function
Source: Nat Commun. 2021 Jun 16;12:3675. doi: 10.1038/s41467-021-23961-9 (PMC8209009; doi:10.1038/s41467-021-23961-9)
Supplement: Supplementary file 3 — Source Data [file 41467_2021_23961_MOESM3_ESM.xlsx]

## Sheet: Sheet1
Fig.1d								A = Anisotropy
I (C16:0 Al488)	A	SD	I(C16:0 dil Al488)	A	SD			I = total intensity
1300.96	0.074	0.00913	765	0.132	0.019
1881.45	0.085	0.01069	1245	0.1294	0.012
2169.12	0.085	0.01635	1654	0.112	0.0098
2774.43	0.0725	0.011	2354	0.089	0.0075
3252.85	0.065	0.00974	2657	0.075	0.008
3896.55	0.07167	0.00306	3222	0.071	0.005
4246.29	0.0612	0.0046	--	--	--
Fig. 1e
I (C16:1 Al488)	A	SD	I(C16:1 dil Al488)	A	SD
1300	0.198647	0.02427	1187.01	0.17647	0.02427
1854	0.176467	0.00951	1850.97	0.15467	0.010651
2158	0.156	0.01058	2229.86	0.16	0.01058
2458.31	0.14	0.01386	2598.31	0.1396	0.01386
3233.14	0.13021	0.01027	3323.14	0.14021	0.01027
3742.41	0.110567	0.01698	3832.41	0.10567	0.01698
4225.08	0.099152	0.01578	4383.08	0.09152	0.010578
Fig. 1f
I (C16:1)	A	SD	I (C16:1 mbCD)	A	SD	I(C16:0)	A	SD	I(C16:0 mbCD)	A	SD
1050	0.078	0.031	1105	0.175	0.034	1245	0.1758	0.021	1102	0.188	0.016
1557	0.071	0.025	1657	0.168	0.024	1645	0.154	0.04	1658	0.169	0.034
2268	0.083	0.027	2354	0.159	0.025	2251	0.149	0.023	2365	0.1542	0.025
2758	0.08	0.032	2687	0.142	0.031	2745	0.1324	0.035	2875	0.151	0.016
3154	0.067	0.023	3208	0.137	0.027	3220	0.12009	0.019	3298	0.139	0.04
3651	0.072	0.026	3677	0.124	0.0298	3655	0.09	0.05	3877	0.121	0.029
4251	0.075	0.021	4351	0.102	0.028	--	--	--	--	--	--
Fig. 1g
I (C16:1)	A	SD	I (C16:1 blebs)	A	SD	I(C16:0)	A	SD	I(C16:0 blebs)	A	SD
1187.01	0.17647	0.02427	1115	0.21	0.016	1050	0.078	0.031	1292	0.168	0.016
1850.97	0.15467	0.00651	1624	0.186	0.034	1557	0.071	0.025	1658	0.176	0.034
2229.86	0.16	0.01058	2450	0.152	0.025	2268	0.083	0.027	2365	0.162	0.025
2598.31	0.1396	0.01386	2775	0.1361	0.016	2758	0.08	0.032	2875	0.141	0.016
3323.14	0.14021	0.01027	3321	0.125	0.04	3154	0.067	0.023	3298	0.135	0.04
3832.41	0.10567	0.01698	3784	0.109	0.029	3651	0.072	0.026	3877	0.129	0.029
4383.08	0.09152	0.00578	--	--	--	4251	0.075	0.021	--	--	--
Fig. 1h
C16:0 +PS	A	SD	C16:0 -PS	A	SD
897	0.11	0.012	788	0.168	0.013
1354	0.109	0.009	1145	0.1591	0.011
1847	0.111	0.00987	1835	0.1302	0.00945
2315	0.0978	0.011	2398	0.1124	0.0119
2754	0.089	0.0079	2778	0.111	0.0098
Fig. 2a
I (C16:1)	A	SD	I (C16:1CTxB)	A	SD	I(C16:0)	A	SD	I(C16:0CTxB)	A	SD
1187.01	0.17647	0.02427	1212	0.278	0.021	1300.96	0.074	0.00913	785	0.101	0.0142
1850.97	0.15467	0.02107	1655	0.243	0.027	1881.45	0.085	0.01069	1336	0.129	0.012
2229.86	0.16	0.02106	2258	0.2011	0.02189	2169.12	0.085	0.01635	1785	0.1095	0.008
2598.31	0.1396	0.01386	2599	0.1989	0.02098	2774.43	0.0725	0.011	2221	0.1091	0.0094
3323.14	0.14021	0.01027	3347	0.1578	0.02	3252.85	0.065	0.00974	2784	0.11099	0.0095
3832.41	0.10567	0.01698	3742.48	0.143	0.01903	3896.55	0.07167	0.00306	3358	0.1419	0.01
4383.08	0.09152	0.00578	4209.88	0.1137	0.02	4246.29	0.0612	0.0046	--	--	--
Fig. 4b
Neighbours	C16:0+CtxB	C16:0-CTxB	C16:1+CTxB	C16:1-CTxB
4	1	1	1	1
8	0.83739	0.82769	0.50974	0.88243
12	0.65315	0.59067	0.30349	0.67793
16	0.63423	0.49979	0.2639	0.63423
20	0.59865	0.4439	0.24185	0.62568
24	0.59369	0.34318	0.23744	0.6027
28	0.57793	0.32103	0.21528	0.58514
32	0.56892	0.31867	0.19559	0.57793
36	0.54009	0.30041	0.18718	0.5045
40	0.53063	0.23805	0.17415	0.51712
44	0.53559	0.20318	0.16451	0.49054
48	0.51351	0.17221	0.15949	0.45225
52	0.51486	0.17046	0.15251	0.42477
56	0.53423	0.164	0.11682	0.44414
60	0.51577	0.15046	0.10944	0.38063
64	0.50135	0.12441	0.10185	0.37072
68	0.4545	0.12359	0.09282	0.36441
72	0.50315	0.12205	0.09128	0.36802
76	0.45721	0.10851	0.08185	0.34009
80	0.43153	0.11508	0.07405	0.34144
84	0.44865	0.12174	0.07046	0.31351
88	0.45405	0.10215	0.06728	0.27387
92	0.44009	0.09887	0.07015	0.25991
96	0.40721	0.09928	0.06851	0.27207
100	0.38333	0.088	0.06749	0.2482
Fig. 4C
r (nm)	C16:1 - CTxB	C16:1 + CTxB	C16:0 - CTxB	C16:0 + CTxB
5	7.826	8.239	19.841	10.384
10	8.896	9.746	23.026	11.723
15	10.744	11.373	25.647	13.302
20	12.346	12.723	27.359	14.628
25	13.684	13.799	28.834	16.309
30	15.103	15.235	30.003	17.207
35	16.246	16.391	31.305	18.252
40	17.336	17.046	32.418	19.224
45	18.235	19.028	33.081	20.065
50	18.921	20.749	33.821	21.414
55	19.437	21.401	34.514	22.54
60	19.79	21.958	34.974	23.4
65	19.96	22.78	35.304	24.293
70	19.998	24.064	35.612	25.184
75	20.004	25.256	35.901	26.077
80	19.991	26.046	36.121	26.988
85	19.845	26.992	36.231	27.799
90	19.539	28.059	36.264	28.557
95	19.315	28.811	36.285	29.484
100	19.171	29.447	36.33	30.451
105	18.652	30.258	36.337	31.202
110	18.031	31.138	36.223	31.829
115	17.761	31.924	35.999	32.447
120	17.419	32.601	35.795	33.077
125	16.819	33.183	35.612	33.719
130	16.237	33.662	35.325	34.335
135	15.791	34.02	34.841	34.881
140	15.207	34.254	34.32	35.362
145	14.367	34.396	33.977	35.807
150	13.7	34.486	33.686	36.243
155	13.247	34.554	33.199	36.685
160	12.757	34.602	32.594	37.136
165	12.168	34.621	32.096	37.56
170	11.544	34.617	31.708	37.899
175	10.897	34.611	31.315	38.125
180	10.217	34.622	30.835	38.262
185	9.514	34.646	30.267	38.339
190	8.825	34.638	29.628	38.384
195	8.282	34.552	28.938	38.421
200	7.876	34.377	28.225	38.471
205	7.365	34.134	27.525	38.538
210	6.611	33.841	26.907	38.586
215	5.813	33.528	26.44	38.574
220	5.141	33.222	25.982	38.51
225	4.634	32.946	25.206	38.43
230	4.21	32.696	24.241	38.335
235	3.649	32.456	23.495	38.179
240	2.687	32.21	22.887	37.945
245	2.004	31.941	22.269	37.704
250	1.702	31.632	21.52	37.544
255	1.397	31.29	20.651	37.492
260		30.941	19.778	37.443
265		30.592	18.865	37.294
270		30.206	17.873	37.044
275		29.746	17.002	36.724
280		29.228	16.204	36.373
285		28.715	15.215	36.043
290		28.244	14.076	35.771
295		27.794	12.933	35.526
300		27.34	11.937	35.256
305		26.875	10.959	34.939
310		26.405	9.908	34.585
315		25.92	9.024	34.207
320		25.385	8.068	33.798
325		24.767	6.759	33.346
330		24.08	5.395	32.868
335		23.381	4.499	32.443
340		22.701	3.775	32.125
345		22.026	2.633	31.824
350		21.345	1.039	31.412
355		20.676		30.849
360		20.043		30.256
365		19.409		29.743
370		18.696		29.303
375		17.891		28.899
380		17.015		28.475
385		16.091		27.95
390		15.134		27.267
395		14.122		26.551
400		13.005		25.965
405		11.859		25.501
410		10.923		25.102
415		10.268		24.673
420		9.495		24.103
425		8.282		23.34
430		7.2		22.589
435		6.136		22.037
440		4.458		21.513
445		3.391		20.754
450		2.902		19.795
455		2.379		18.965
460				18.244
465				17.408
470				16.61
475				16.03
480				15.385
485				14.482
490				13.682
495				13.066
500				12.268
505				11.395
510				10.67
515				9.978
520				9.217
525				8.474
530				7.716
535				6.875
540				6.047
545				5.342
550				4.792
555				4.222
560				3.325
565				2.151
570				1.331
Fig. 5b, LEFT (C16:0, +PS)
interparticle distance	c ( r )	SEM	c ( r )	SEM
0	0.754	0.0895	1.2545	0.0879
25	0.7754	0.08454	1.23021	0.0845
50	0.79898	0.09054	1.20245	0.08335
75	0.8152	0.09212	1.1979	0.09891
100	0.8245	0.09925	1.18012	0.09654
125	0.835	0.08948	1.1786	0.09879
150	0.8489	0.0914	1.165	0.08784
175	0.85457	0.0899	1.0878	0.08073
200	0.87454	0.08654	1.0245	0.09089
225	0.8987	0.09012	0.987	0.09124
250	0.9121	0.0946	1.022	0.0944
275	0.9545	0.0989	1.00154	0.0939
300	0.9871	0.0944	0.97455	0.09123
325	0.98989	0.0997	0.96567	0.10025
350	1.0335	0.10011	1.00195	0.11564
375	1.0202	0.0978	1.0001	0.10345
400	1.01554	0.09989	1.01875	0.10654
Fig. 5b, RIGHT (C16:0, -PS)
interparticle distance	c ( r )	SEM	c ( r )	SEM
0	0.73	0.085	1.212	0.09897
25	0.78	0.0878	1.198	0.09124
50	0.8	0.0954	1.1845	0.0897
75	0.831	0.09012	1.17545	0.08124
100	0.8506	0.08925	1.16984	0.09124
125	0.8597	0.088	1.1532	0.08564
150	0.8604	0.09012	1.13564	0.08355
175	0.8654	0.09102	1.0887	0.09897
200	0.87075	0.089	1.0985	0.0899
225	0.8944	0.085	1.08123	0.10024
250	0.9267	0.0865	1.02154	0.1154
275	0.9645	0.0912	1.0323	0.10546
300	0.995	0.105	1.0221	0.0999
325	1.05	0.098	1.00045	0.10021
350	1.03	0.0878	0.98987	0.0944
375	1.0385	0.11565	0.99725	0.10934
400	1.00954	0.08998	0.98245	0.09879
